# Supplementary material for: Enhancing Photocatalytic Degradation Using Cu-CoS2 Nanoparticles for Solar-Driven Decolorization of Textile Dye Contaminants in Wastewater
Source: Molecules. 2026 Jun 18;31(12):2152. doi: 10.3390/molecules31122152 (PMC13305907; doi:10.3390/molecules31122152)
Supplement: Supplementary file 1 [file molecules-31-02152-s001.zip]

Archive with 1 entries (1 files):
- molecules-4269633-supplementary.pdf
